# Supplementary material for: Pressure-induced giant emission enhancement, large band gap narrowing and rich polymorphism in two-dimensional 1,2,4-triazolium lead bromide perovskite
Source: RSC Adv. 2024 Dec 5;14(52):38514–22. doi: 10.1039/d4ra07511k (PMC11618524; doi:10.1039/d4ra07511k)
Supplement: RA-014-D4RA07511K-s001 [file RA-014-D4RA07511K-s001.zip]

Archive with 8 entries (8 files):
- tria2pbbr4-fig3.opj
- tz2pbbr4-fig2.opju
- tz2pbbr4-fig4.opju
- tz2pbbr4-fig5.opju
- tz2pbbr4-figs1.opju
- tz2pbbr4-figs2rev.opju
- tz2pbbr4-figs3.opju
- tz2pbbr4-figs4.opju
